# Supplementary material for: Oct4 Contributes to Mesodermal Differentiation by Sustaining the Proliferative Capacity of Early Mesodermal Progenitors
Source: Int J Mol Sci. 2025 Dec 20;27(1):54. doi: 10.3390/ijms27010054 (PMC12786243; doi:10.3390/ijms27010054)
Supplement: Supplementary file 1 [file ijms-27-00054-s001.zip]

Archive with 3 entries (3 files):
- 01 Control EtOH 600 cells.wmv
- 02 4OHT 600 cells.wmv
- 03 4OHT 3600 cells.wmv
